# Supplementary material for: Crystal Structure of Inhibitor-Bound GII.4 Sydney 2012 Norovirus 3C-Like Protease
Source: Viruses. 2023 Oct 31;15(11):2202. doi: 10.3390/v15112202 (PMC10674469; doi:10.3390/v15112202)
Supplement: Supplementary file 1 [file viruses-15-02202-s001.zip]

Archive with 1 entries (1 files):
- viruses-2660252-supplementary.pdf
